# Supplementary material for: Topobexin targets the Topoisomerase II ATPase domain for beta isoform-selective inhibition and anthracycline cardioprotection
Source: Nat Commun. 2025 May 28;16:4928. doi: 10.1038/s41467-025-60167-9 (PMC12116762; doi:10.1038/s41467-025-60167-9)
Supplement: Supplementary file 4 — Source Data [file 41467_2025_60167_MOESM4_ESM.xlsx]

## Sheet: Fig.1c
Treatment	Independent replicates				mean	SD
Ctr	12.8744	9.02327	16.8089	15.7163	13.6057	3.47604
DAU [1.2 µM]	42.9177	49.9715	51.9004	59.0427	50.9581	6.62997
5c [0.01 µM] + DAU [1.2 µM]	38.8043	44.6863	52.1182	37.7626	43.3429	6.59671
5c [0.1 µM] + DAU [1.2 µM]	31.4509	46.2465	39.969	33.9368	37.9008	6.61419
5c [1 µM] + DAU [1.2 µM]	27.3874	32.0086	42.6349	27.9179	32.4872	7.07324
5c [10 µM] + DAU [1.2 µM]	22.9974	24.3605	29.85	30.3325	26.8851	3.7489
5c [30 µM] + DAU [1.2 µM]	24.4062	28.0233	28.184	29.6914	27.5762	2.24297
5c [100 µM] + DAU [1.2 µM]	22.9096	39.1124	31.4385	31.093	31.1384	6.61788

## Sheet: Fig.1d
			Independent Replicates			Independent Replicates
		[Cmpd 5c] (μM)	Normalized % TOP2A activity			Normalized % TOP2B activity
		0	100	100	100	100	100	100	(Normalized to 0 drug)
		0.029	101.648375	109.18951	122.838371	105.008001	124.035526	104.000735
		0.059	91.4114261	123.371201	118.017494	106.174419	121.873128	104.405138
		0.117	95.8009831	116.309073	102.665187	111.86892	95.8238557	106.690522
		0.234	86.0513315	114.968842	98.8695183	103.489934	82.5057155	108.308861
		0.469	80.2174034	109.400216	78.0130368	107.725403	75.1212338	101.010034
		0.938	84.2215797	94.0163888	112.702449	66.9307769	71.9715271	86.7352766
		1.875	56.120288	67.4697436	119.596664	29.8046291	33.2795525	44.0908153
		3.750	27.8871723	38.3278369	52.8727708	-1.5228666	15.3170488	11.1379881
		7.500	5.03523819	18.3165385	23.4549894	-4.8084188	9.14880611	5.99765013
		15.000	-0.1706016	9.57597824	12.1342459	-5.7667748	7.41428192	5.32995244
		30.000	-1.4150742	7.27159378	9.46099593	-4.6653913	5.36320212	5.6652345

## Sheet: Fig.1e
			Independent Replicates			Independent Replicates
		[Cmpd 5c] (μM)	Normalized % TOP2A activity			Normalized % TOP2B activity			(Normalized to 0 drug)
		0	100	100	100	100	100	100
		0.03125	97.406	96.31196	96.25096	99.92539	100.9044	97.71346
		0.0625	86.79924	89.46104	92.12029	98.49441	97.61548	95.1684
		0.125	79.88386	79.10617	80.38195	96.8308	95.76343	94.21146
		0.25	62.68877	64.25631	70.13376	89.93959	89.80157	87.65819
		0.5	45.90819	42.80518	46.44562	77.02757	83.13785	77.01866
		1	25.80145	25.79986	28.24889	61.70848	63.70354	64.6015
		2	11.63837	13.78758	16.50504	39.10804	42.50574	38.3627
		4	6.576599	7.465594	9.825269	16.35374	19.63579	19.2285
		8	3.173513	4.17347	5.456157	6.036868	6.99416	7.882425
		16	1.690387	1.449367	4.88455	2.876993	1.569203	3.375668
		32	0.91477	0.056109	3.01939	1.332028	-5.61758	2.517539

## Sheet: Fig.3b
			Independent Replicates			Independent Replicates
		[Cmpd 9] (μM)	Normalized % TOP2A activity			Normalized % TOP2B activity			(Normalized to 0 drug)
		0	100	100	100	100	100	100
		0.02	87.104168	99.7329315	100	73.4641568	106.693	107.44
		0.039	76.897611	100.666606	107.939309	92.2616475	91.687	104.32
		0.078	79.7208056	106.082779	106.081818	60.6883517	85.07	91.412
		0.156	79.4299175	102.983576	104.179	39.348436	73.524	61.954
		0.313	96.1464893	103.373343	100.360746	29.3366223	33.224	34.925
		0.625	91.5438288	93.2356102	98.6148789	15.525237	25.397	15.305
		1.250	82.790311	87.2026746	118.316087	10.8753259	15.218	8.588
		2.500	88.2299945	75.2649749	97.2924756	11.0831941	7.066	7.285
		5.000	36.9853609	42.0089902	57.9162035	9.86575547	9.962	7.179
		10.000	12.8465562	20.585178	26.0032034	6.60455272	0.133	6.357
		20.000	3.81289739	11.3959777	10.7924524	5.0287967	5.414	5.624

## Sheet: Fig.4b
etoposide (μM)	[Cmpd 9] (μM)	TOP2A spot intensity - independent replicates					TOP2B spot intensity - independent replicates					(background substracted)
0	0	0.73920757	11.038833	13.4042973	5.46027991	7.58919771	2.26113173	2.30751391	7.49072356	5.34554731	3.4554731
0	10	0.20993495	13.4042973	11.8273211	3.11452789	7.88488074	2.43506494	8.29081633	6.45871985	0.783859	1.70454545
5	0	63.374729	136.014193	84.2696629	127.143702	89.1977134	59.3692022	127.55102	61.4564007	173.93321	77.690167
5	0.1	56.7711413	79.1444904	121.230041	109.40272	137.985413	35.4823748	44.1790353	86.3868275	104.707792	107.954545
5	1	31.835206	81.3128326	94.0272028	77.8631973	117.287601	8.41836735	33.8589981	32.4675325	30.0324675	46.9619666
5	10	13.8971023	41.5927459	30.4553519	21.289178	12.5172482	3.35111317	13.5667904	7.33998145	9.49675325	0.71428571

## Sheet: Fig.4c
Treatment	Independent replicates				mean	SD
Ctr	13.0827	11.0101	17.358	16.0437	14.3736	2.86797
topobexin (9) [100 µM]	16.0714	14.563	13.722	21.6038	16.49	3.545
DAU [1.2 µM]	48.4333	43.9079	36.1066	35.3914	40.9598	6.30092
topobexin (9) [0.01 µM] + DAU [1.2 µM]	48.3922	39.9759	35.5793	34.7393	39.6717	6.25078
topobexin (9) [0.1 µM] + DAU [1.2 µM]	40.1489	41.381	32.4516	36.1711	37.5382	4.05488
topobexin (9) [1 µM] + DAU [1.2 µM]	32.8929	30.456	27.486	28.2102	29.7613	2.44079
topobexin (9) [10 µM] + DAU [1.2 µM]	28.5774	24.8184	21.0698	22.5992	24.2662	3.26024
topobexin (9) [30 µM] + DAU [1.2 µM]	28.8537	23.9613	20.3957	27.679	25.2224	3.83441
topobexin (9) [100 µM] + DAU [1.2 µM]	31.0584	27.7033	21.5053	26.728	26.7487	3.9572

## Sheet: Fig.4d
	Treatment	Independent replicates				mean	SD
	ctr	65.947	134.053	104.53	95.4696	100	28.0491
	topobexin (9) [0.1 µM]	11.507	22.9519	35.7822		23.4137	12.1442
	topobexin (9) [1 µM]	0.388279	3.97789	1.23994		1.8687	1.87559
	topobexin (9) [10 µM]	0.073841	0.981342	0.77417		0.609784	0.475559

## Sheet: Fig.4e
	Treatment	Independent replicates				mean	SD
	ctr	4.5846	1.95522	1.63285	0.330469	2.12579	1.78335
	topobexin (9) [0.1 µM]	5.76972	0.922244	2.18018	0.408784	2.32023	2.41706
	topobexin (9) [1 µM]	8.24168	0.966257	2.35189	0.837435	3.09931	3.49612
	topobexin (9) [10 µM]	3.61543	3.03348	2.84564	1.85601	2.83764	0.731889
	DAU [1.2 µM]	113.699	89.6209	76.0928	120.587	100	20.7427
	topobexin (9) [0.1 µM] + DAU [1.2 µM]	36.8376	42.68	24.34	52.2506	39.0271	11.672
	topobexin (9) [1 µM] + DAU [1.2 µM]	17.1283	3.61563	2.73991	4.60491	7.0222	6.78037
	topobexin (9) [10 µM] + DAU [1.2 µM]	6.03587	4.66369	0.502438	1.11928	3.08032	2.69156

## Sheet: Fig.4f
	Treatment	Independent replicates						mean	SD
		Csp3/7
	control	1	1	1	1	1	1	1	0
	Cmpd 9 10 μM	1.24922	1.00242	1.00766	0.624122	0.958958	1.00851	0.975148	0.200755
	DAU 1.2 μM	2.39229	2.44487	4.74562	2.52984	4.16682	3.13649	3.23599	0.999166
	Cmpd 9 10 μM + DAU 1.2 μM	1.45491	1.63829	2.77028	1.32312	2.6893	1.66521	1.92352	0.637428
		Csp8
	control	1	1	1	1	1	1	1	0
	Cmpd 9 10 μM	0.931531	1.0306	0.962025	0.826844	1.05425	1.40332	1.03476	0.197691
	DAU 1.2 μM	1.77719	1.7129	3.18206	1.95178	2.3428	2.2669	2.2056	0.541623
	Cmpd 9 10 μM + DAU 1.2 μM	1.32336	1.25879	2.00828	1.4395	2.67437	1.95004	1.77572	0.543497
		Csp9
	control	1	1	1	1	1	1	1	0
	Cmpd 9 10 μM	0.843639	1.02973	0.994046	0.640836	0.974033	1.28158	0.960643	0.212147
	DAU 1.2 μM	1.74231	1.78153	3.52316	1.85839	4.0027	2.56509	2.57886	0.977121
	Cmpd 9 10 μM + DAU 1.2 μM	1.39539	1.38912	2.49848	1.26003	2.70802	1.75308	1.83402	0.621565

## Sheet: Fig. 5a
Plasma concentractions of topobexin (μM)
	Topobexin (μM)
Time(min)	Subject 1	Subject 2	Subject 3	Subject 4	Subject 5	Subject 6
5	11.079	7.668	14.456	10.833	11.65	11.714
10	10.797	9.134	17.429	15.678	15.114	12.648
20	10.478	11.689	11.373	12.322	16.573	12.398
40	3.469	4.374	4.139	3.247	3.779	3.693
60	1.755	3.643	3.122	2.61	3.293	2.847
120	1.318	1.524	1.569	1.234	1.184	1.188
240	0.429	0.456	0.44	0.629	0.503	0.425
360	0.155	0.161	0.144	0.14	0.225	0.134
480		0.11	0.051	0.053	0.103	0.049
600	0.025	0.019	0.026	0.018	0.026	0.019

[truncated: 24 more sheets: Fig. 5b, Fig. 5d, Fig. 5e, Fig. 5f, Fig. 5g, Fig. 5h, Fig. 5i, Fig. 5j, Fig. 5k, Suppl.Fig.2a, Suppl.Fig.2b, Suppl.Fig.2c, Suppl.Fig.2d, Suppl.Fig.2e, Suppl.Fig.2f, Suppl.Fig.3, Suppl.Fig.4, Suppl.Fig.6b, Suppl.Fig.6c, Suppl.Fig.7a …]
